# Supplementary material for: Electron correlation and relativistic effects in the excited states of radium monofluoride
Source: Nat Commun. 2025 Mar 3;16:2139. doi: 10.1038/s41467-025-55977-w (PMC11876649; doi:10.1038/s41467-025-55977-w)
Supplement: Supplementary file 4 — Source Data [file 41467_2025_55977_MOESM4_ESM.xlsx]

## Sheet: Main Fig. 1
All data shown in the spectra and simulations can be obtained from the Zenodo repository on the doi: 10.5281/zenodo.8196151

## Sheet: Main Fig. 2
Experimental	69e-extAE4Z+corrections	69e-extAE4Z	69e-extAE3Z	69e-augCV4Z
13284	13299	13406	13396	13425
14333	14300	14582	14604	14770
15140	15099	15403	15423	15478
15336	15355	15481	15475	15549
16612	16615	16785	16790	16773
22289	22320	22724	22899	22762
22651	22673	23074	23237	23105
25451	25520	25615	25582	25739
27920	28019	28410	28457	28671
28774	28824	28962	28985	29152
29226	29284	29391	29400	29580
29666	29663	29860	30009	30105
29693	29715	29862	29926	30118
29802	29852	30006	30078	30268

## Sheet: Main Fig. 3
(a)	A 2Π1/2	B 2Δ3/2	B 2Δ5/2	A 2Π3/2	C 2Σ1/2
69e-CV4Z	-258	-746	-784	-354	-500
69e-augCV4Z	-141	-437	-338	-213	-161
69e-extAE3Z	-112	-271	-283	-139	-178
69e-extAE4Z	-121	-249	-263	-145	-173
+27e-T	-76	-198	-195	-102	-82
+CBS	-69	-111	-108	-96	-73
+Gaunt	-74	-46	-31	-78	-62
+QED	-17	26	37	-21	-10
+ZPE	-14	33	42	-19	-3
(b)	D 2Π1/2	D 2Π3/2	E 2Σ1/2	F 2Σ1/2	G 2Π1/2	G 2Π3/2	H 2Σ1/2	I 2Δ3/2	I 2Δ5/2
27e-extAE3Z	-527	-503	-85	-469	-152	-113	-284	-168	-211
69e-extAE3Z	-612	-586	-131	-537	-211	-174	-343	-233	-276
69e-extAE4Z	-437	-422	-164	-490	-188	-165	-194	-169	-204
+27e-T	-216	-200	-57	-148	-44	-50	12	-36	-67
+CBS	-154	-138	-102	-160	-91	-97	-31	-72	-102
+Gaunt	-100	-82	-92	-130	-76	-82	-15	-48	-76
+QED	-35	-19	-48	-75	-23	-30	37	7	-22
+ZPE	-33	-22	-69	-99	-50	-58	2	-22	-51
(c)
Energy (/cm)	QED (%)	27e-T (%)
13284	0.434	0.343
14333	0.503	0.356
15140	0.446	0.446
15336	0.371	0.28
16612	0.314	0.55
22289	0.291	0.988
22651	0.277	0.979
25451	0.17	0.421
27920	0.197	1.222
28774	0.185	0.499
29226	0.179	0.393
29666	0.174	0.694
29693	0.184	0.447
29802	0.182	0.462

## Sheet: Main Fig. 5
(a)	n*	n* mod 1
X 2Σ	1.65	0.65
A 2Π	2.06	0.06
B 2Δ	2.08	0.08
C 2Σ	2.16	0.16
D 2Π	2.5	0.5
E 2Σ	2.74	0.74
F 2Σ	3	0
G 2Π	3.15	0.15
H 2Σ	3.25	0.25
I 2Δ	3.26	0.26
(b)	(ζ-A)/ζ
A 2Π	0.58	7pπ
B 2Δ	0.64	6dδ
D 2Π	0.83	6dπ
G 2Π	1.63	8pπ
I 2Δ	2.67	7dδ

## Sheet: Suppl. Fig. 1
All data shown in the spectra and simulations can be obtained from the Zenodo repository on the doi: 10.5281/zenodo.8196151

## Sheet: Suppl. Fig. 2
All data shown in the spectra and simulations can be obtained from the Zenodo repository on the doi: 10.5281/zenodo.8196151

## Sheet: Suppl. Fig. 3
All data shown in the spectra and simulations can be obtained from the Zenodo repository on the doi: 10.5281/zenodo.8196151

## Sheet: Suppl. Fig. 4
All data shown in the spectra and simulations can be obtained from the Zenodo repository on the doi: 10.5281/zenodo.8196151

## Sheet: Suppl. Fig. 5
	A 2Π	B 2Δ	D 2Π	G 2Π
Experiment	2051	404	362	452
69e-CV4Z	2148	424	332	586
69e-augCV4Z	2124	355	348	428
69e-extAE3Z	2079	411	343	415
69e-extAE4Z	2075	412	354	429
27e-T	2078	403	353	458
CBS	2078	403	353	458
Gaunt	2055	397	350	458
QED	2055	399	353	459

## Sheet: Suppl. Fig. 6
All data are given in Supplementary Table VII.
